# Supplementary material for: YTHDF2 governs muscle size through a targeted modulation of proteostasis
Source: Nat Commun. 2024 Mar 11;15:2176. doi: 10.1038/s41467-024-46546-8 (PMC10928198; doi:10.1038/s41467-024-46546-8)
Supplement: Supplementary file 4 — Supplementary Data 1 [file 41467_2024_46546_MOESM4_ESM.xlsx]

## Sheet: Supp_Data_2
	Supplementary_Data_1
	Differentially expressed proteins for Y2-KO vs. Ctrl plantaris detected via TMT LC-MS/MS.
	Detected Protein		Fold Change
			(Y2-KO/Ctrl)
	Ankyrin repeat and SOCS box protein 2 OS=Mus musculus OX=10090 GN=Asb2 PE=1 SV=1	Asb2	59.0695
	Sacsin OS=Mus musculus OX=10090 GN=Sacs PE=1 SV=2	Sacs	4.30755
	Alanyl-tRNA editing protein Aarsd1 OS=Mus musculus OX=10090 GN=Aarsd1 PE=1 SV=2	Aarsd1	4.28166
	Ecto-ADP-ribosyltransferase 3 OS=Mus musculus OX=10090 GN=Art3 PE=1 SV=2	Art3	4.05854
	Steroid receptor RNA activator 1 OS=Mus musculus OX=10090 GN=Sra1 PE=1 SV=3	Sra1	4.04928
	Leiomodin-2 OS=Mus musculus OX=10090 GN=Lmod2 PE=1 SV=1	Lmod2	3.79993
	Synaptojanin-2-binding protein OS=Mus musculus OX=10090 GN=Synj2bp PE=1 SV=1	Synj2bp	3.6036
	Nebulin-related-anchoring protein OS=Mus musculus OX=10090 GN=Nrap PE=1 SV=3	Nrap	2.85342
	E3 ubiquitin-protein ligase listerin OS=Mus musculus OX=10090 GN=Ltn1 PE=1 SV=3	Ltn1	2.83613
	NADH dehydrogenase [ubiquinone] 1 beta subcomplex subunit 8, mitochondrial OS=Mus musculus OX=10090 GN=Ndufb8 PE=1 SV=1	Ndufb8	2.77454
	Ras-related protein R-Ras2 OS=Mus musculus OX=10090 GN=Rras2 PE=1 SV=1	Rras2	2.70557
	Calpastatin OS=Mus musculus OX=10090 GN=Cast PE=1 SV=2	Cast	2.63046
	Filamin-A-interacting protein 1 OS=Mus musculus OX=10090 GN=Filip1 PE=1 SV=2	Filip1	2.58563
	Casein kinase I isoform alpha OS=Mus musculus OX=10090 GN=Csnk1a1 PE=1 SV=2	Csnk1a1	2.557
	Collagen alpha-1(I) chain OS=Mus musculus OX=10090 GN=Col1a1 PE=1 SV=4	Col1a1	2.55237
	Xin actin-binding repeat-containing protein 1 OS=Mus musculus OX=10090 GN=Xirp1 PE=1 SV=2	Xirp1	2.50609
	Cysteine and glycine-rich protein 3 OS=Mus musculus OX=10090 GN=Csrp3 PE=1 SV=1	Csrp3	2.45981
	Enhancer of mRNA-decapping protein 4 OS=Mus musculus OX=10090 GN=Edc4 PE=1 SV=2	Edc4	2.45258
	Nuclear pore glycoprotein p62 OS=Mus musculus OX=10090 GN=Nup62 PE=1 SV=2	Nup62	2.42325
	Eukaryotic translation initiation factor 3 subunit G OS=Mus musculus OX=10090 GN=Eif3g PE=1 SV=2	Eif3g	2.3294
	Acetyl-coenzyme A synthetase 2-like, mitochondrial OS=Mus musculus OX=10090 GN=Acss1 PE=1 SV=1	Acss1	2.24028
	Xin actin-binding repeat-containing protein 2 OS=Mus musculus OX=10090 GN=Xirp2 PE=1 SV=1	Xirp2	2.23435
	Kelch-like protein 40 OS=Mus musculus OX=10090 GN=Klhl40 PE=1 SV=1	Klhl40	2.2075
	Protein transport protein Sec23A OS=Mus musculus OX=10090 GN=Sec23a PE=1 SV=2	Sec23a	2.17566
	NEDD8-conjugating enzyme UBE2F OS=Mus musculus OX=10090 GN=Ube2f PE=1 SV=1	Ube2f	2.14723
	Dynein light chain 2, cytoplasmic OS=Mus musculus OX=10090 GN=Dynll2 PE=1 SV=1	Dynll2	2.14443
	[Pyruvate dehydrogenase (acetyl-transferring)] kinase isozyme 4, mitochondrial OS=Mus musculus OX=10090 GN=Pdk4 PE=1 SV=1	Pdk4	2.12964
	CapZ-interacting protein OS=Mus musculus OX=10090 GN=Rcsd1 PE=1 SV=1	Rcsd1	2.12808
	Cartilage oligomeric matrix protein OS=Mus musculus OX=10090 GN=Comp PE=1 SV=2	Comp	2.11675
	Heat shock protein beta-1 OS=Mus musculus OX=10090 GN=Hspb1 PE=1 SV=3	Hspb1	2.09664
	Keratocan OS=Mus musculus OX=10090 GN=Kera PE=2 SV=1	Kera	2.04053
	Ankyrin repeat domain-containing protein 1 OS=Mus musculus OX=10090 GN=Ankrd1 PE=1 SV=1	Ankrd1	2.01582
	Aminoacyl tRNA synthase complex-interacting multifunctional protein 2 OS=Mus musculus OX=10090 GN=Aimp2 PE=1 SV=2	Aimp2	2.01404
	Oxysterol-binding protein-related protein 9 OS=Mus musculus OX=10090 GN=Osbpl9 PE=1 SV=1	Osbpl9	0.497551
	Palmitoyl-protein thioesterase 1 OS=Mus musculus OX=10090 GN=Ppt1 PE=1 SV=2	Ppt1	0.494318
	Chloride channel protein 1 OS=Mus musculus OX=10090 GN=Clcn1 PE=1 SV=3	Clcn1	0.487653
	Hemoglobin subunit alpha OS=Mus musculus OX=10090 GN=Hba PE=1 SV=2	Hba	0.474375
	Myosin light chain 6B OS=Mus musculus OX=10090 GN=Myl6b PE=1 SV=1	Myl6b	0.47435
	Myosin light chain 3 OS=Mus musculus OX=10090 GN=Myl3 PE=1 SV=4	Myl3	0.469459
	Myosin regulatory light chain 2, ventricular/cardiac muscle isoform OS=Mus musculus OX=10090 GN=Myl2 PE=1 SV=3	Myl2	0.464815
	Dolichyl-diphosphooligosaccharide--protein glycosyltransferase subunit DAD1 OS=Mus musculus OX=10090 GN=Dad1 PE=1 SV=3	Dad1	0.464415
	Exocyst complex component 4 OS=Mus musculus OX=10090 GN=Exoc4 PE=1 SV=2	Exoc4	0.463665
	Vacuolar protein sorting-associated protein 4A OS=Mus musculus OX=10090 GN=Vps4a PE=1 SV=1	Vps4a	0.456407
	Dual specificity phosphatase 29 OS=Mus musculus OX=10090 GN=Dusp29 PE=1 SV=1	Dusp29	0.452911
	Polypeptide N-acetylgalactosaminyltransferase 2 OS=Mus musculus OX=10090 GN=Galnt2 PE=1 SV=1	Galnt2	0.439858
	2',5'-phosphodiesterase 12 OS=Mus musculus OX=10090 GN=Pde12 PE=1 SV=2	Pde12	0.431916
	Prefoldin subunit 3 OS=Mus musculus OX=10090 GN=Vbp1 PE=1 SV=2	Vbp1	0.418557
	Myosin-7 OS=Mus musculus OX=10090 GN=Myh7 PE=2 SV=1	Myh7	0.409333
	Major urinary protein 6 OS=Mus musculus OX=10090 GN=Mup6 PE=1 SV=2	Mup6	0.403862
	Mitochondrial Rho GTPase 1 OS=Mus musculus OX=10090 GN=Rhot1 PE=1 SV=1	Rhot1	0.384921
	Histone H2A type 1-F OS=Mus musculus OX=10090 GN=Hist1h2af PE=1 SV=3	Hist1h2af	0.376475
	Beta-2-syntrophin OS=Mus musculus OX=10090 GN=Sntb2 PE=1 SV=2	Sntb2	0.344281
	Tyrosine-protein kinase Yes OS=Mus musculus OX=10090 GN=Yes1 PE=1 SV=3	Yes1	0.34278
	Argininosuccinate lyase OS=Mus musculus OX=10090 GN=Asl PE=1 SV=1	Asl	0.315837
	Nicastrin OS=Mus musculus OX=10090 GN=Ncstn PE=1 SV=3	Ncstn	0.296202
	NADH-ubiquinone oxidoreductase chain 5 OS=Mus musculus OX=10090 GN=Mtnd5 PE=1 SV=3	Mtnd5	0.211961
	Alpha-1B-glycoprotein OS=Mus musculus OX=10090 GN=A1bg PE=1 SV=1	A1bg	0.204759
