# Supplementary material for: YTHDF2 governs muscle size through a targeted modulation of proteostasis
Source: Nat Commun. 2024 Mar 11;15:2176. doi: 10.1038/s41467-024-46546-8 (PMC10928198; doi:10.1038/s41467-024-46546-8)
Supplement: Supplementary file 5 — Supplementary Data 2 [file 41467_2024_46546_MOESM5_ESM.xlsx]

## Sheet: Supp_Data_1
	Supplementary_Data_2
	YTHDF2-bound transcripts detected by YTHDF2-RIP-seq analysis on whole skeletal muscle lysate.
	Targets overlapping with meRIP-Seq are marked in bold.
	Y2 v. IgG
	Aip
	Sorl1
	Zfp715
	Cops8
	Rab6a
	Rtl8b
	Smim20
	Dis3l
	Saraf
	Nme6
	Ndufb4
	Bola3
	Prss23
	Xbp1
	Unc45b
	Fkrp
	Tex2
	Smad3
	Cops4
	Atg2b
	Cep83
	Oaz2
	Kti12
	Iqsec1
	Bnip1
	Stbd1
	Sars
	Tnxb
	Zfp3
	Slc25a27
	Cd2bp2
	Sap18
	Gcsh
	Actr1a
	Rnf121
	Uimc1
	Abraxas2
	Saysd1
	Chchd4
	Josd2
	Kdr
	Yy1
	Plet1os
	Gpn1
	Tmem161a
	Arhgef17
	Tubb4b
	Wdr60
	Map4k3
	Clns1a
	Snrnp27
	Dmac2
	Abhd14a
	Psmb2
	Cradd
	Dnajc15
	Kpna6
	Prkag1
	Zfp639
	Lgr4
	Prkcq
	Ciao1
	Atf7
	Tnfrsf1a
	Atxn7
	Lhb
	Sos1
	Mrpl32
	Zc3h7b
	Fbxl5
	Mcrip1
	Rpl35a
	Dedd2
	Fam58b
	Hibch
	Nqo1
	Trir
	Ngly1
	Tmem234
	Gm43185
	Dpp3
	Nsmaf
	Lrp10
	2510039O18Rik
	Tdrd7
	Ywhah
	Pigg
	Pcyt2
	Cmas
	Zswim7
	Ipmk
	Zfp180
	Ak6
	Knop1
	Phc1
	Mrps9
	Tusc2
	Grpel1
	Orai1
	Abhd16a
	Trafd1
	Mcm3ap
	Zer1
	Xpo5
	Ap2m1
	BC003965
	Slc25a26
	Ssh1
	Tmem250-ps
	Klhl40
	Camsap2
	Haus2
	Smarca4
	Dync1li2
	Tsc2
	Zmym5
	Bag2
	Hectd4
	Ptrhd1
	Wdr45
	Gm5776
	Slc7a6
	Slc45a4
	Eif2a
	Nos1
	Tmem268
	Stx3
	Tubb6
	Ppa2
	Gtf3c6
	Mrpl11
	Uap1
	Commd1
	Acp6
	Mfsd3
	Pmm2
	Noa1
	Myh14
	Tbc1d9b
	Fbxw7
	Sema4d
	Tsen34
	Srsf2
	Emp2
	Chrnb1
	Nifk
	Klf4
	Phc2
	Kif13a
	Ltbr
	Slco3a1
	Kcng4
	Dcun1d4
	Tox4
	Brix1
	Fam135a
	2310009B15Rik
	Exosc4
	Actr2
	Rmdn1
	Pde4d
	Eme2
	Tshz1
	B230369F24Rik
	Polr2c
	Ythdc1
	Mapkapk3
	Cdc42ep3
	Dnajc11
	Prkcsh
	Igfbp6
	Pold3
	St3gal3
	Pik3cd
	Chmp3
	Nsun3
	Ice1
	Agap3
	H3f3b
	Tefm
	St8sia5
	Skiv2l
	Mepce
	Ing2
	Pnpo
	Abca7
	Med9
	Ets2
	Slc30a7
	Hdhd5
	Eid2
	Msrb2
	Zbtb14
	Ptpdc1
	Tada2b
	Camta1
	Ldb1
	Peli1
	Prpf8
	Hnrnpf
	Abca2
	Rnf8
	Usp46
	Ptpn23
	Limk2
	Ctdspl
	Ndufab1
	Otulin
	1700120C14Rik
	Foxred1
	Stx6
	Sqor
	Pih1d1
	Anp32e
	Sesn1
	Fbf1
	Cryzl1
	Mreg
	Epc2
	Plp1
	Gm14586
	Bptf
	Dym
	Gm3608
	Nudc-ps1
	Ndufs4
	Wnt4
	Phf14
	Kiz
	Gm10132
	Slc25a36
	Vamp5
	Sec24a
	Gm16418
	Rpl37rt
	Rpl23
	Mtmr3
	Cd3eap
	Prr33
	Tomm22
	Chrac1
	Osbpl6
	Pdk1
	Trappc6b
	Gm9531
	Camk2b
	Vwa8
	Col4a3bp
	Sf3b5
	Ulk2
	Gm3362
	Trpc4ap
	Phf2
	Mycbp2
	Ago2
	Ndufaf5
	Msl2
	Myo18b
	Ifngr2
	Palm
	Tor1b
	Tmem134
	Arpc5l
	Eif2b2
	Miga2
	Stk11
	Spns2
	Camk2g
	Dusp27
	Rapgef1
	Ddx1
	Lrrc39
	Hdac3
	Rpsa-ps2
	Drosha
	Rpl34
	Mtfr1l
	Laptm4b
	Map4k5
	Arrb1
	Nfatc3
	Rer1
	Blcap
	Dhdh
	Cacnb1
	Nmrk2
	Hspe1
	Aimp1
	Cpped1
	Rab11a
	Styx
	Ankib1
	Flt1
	Setd3
	Zmat2
	Eci2
	Hist1h1c
	Pak2
	Map7d1
	Ablim3
	Znhit6
	Hnrnpk
	Specc1l
	Uri1
	Fgfr1op2
	Gm12254
	Guf1
	Mn1
	Smpd1
	Gpat4
	Hsbp1
	Slc39a3
	Vezt
	Slc38a2
	Ndufb9
	Ubl3
	Gm13493
	Mrpl33
	Npm1
	Rpl19-ps11
	Bag3
	Prkag3
	Gm10273
	Plin4
	Asb14
	Mdm2
	Cab39
	Mtmr6
	Synpo2l
	Pdcd6ip
	Cox6a1
	Wdtc1
	Acacb
	Ndufb5
	Mllt6
	Sem1
	Ubap2
	Rsrp1
	Nctc1
	Cox14
	Tuba4a
	Kif1b
	C2cd2
	Sec62
	Actg1
	Myom2
	Ndufv1
	Ubxn1
	Eif5b
	Gnpat
	Tsc22d1
	Asb2
	Slc25a4
	Fbxo40
	Pde4dip
