# Supplementary material for: YTHDF2 governs muscle size through a targeted modulation of proteostasis
Source: Nat Commun. 2024 Mar 11;15:2176. doi: 10.1038/s41467-024-46546-8 (PMC10928198; doi:10.1038/s41467-024-46546-8)
Supplement: Supplementary file 6 — Supplementary Data 3 [file 41467_2024_46546_MOESM6_ESM.xlsx]

## Sheet: Supp_Data_3
	Supplementary_Data_3
	Recorded significant p-values from statistical tests.
	Figure 1			Figure 2			Figure 3				Figure 4			Figure 5			Figure 6			Figure 7			Figure 8			Suppl. Figure 4			Suppl. Figure 5			Suppl. Figure 6			Suppl. Figure 7
	1b			2c			3a				4i			5b			6c			7b			8c			Sup4e			Sup5b			Sup6a			Sup7b
	Ythdf2 mRNA Expression			Tibialis Anterior Fiber Size			Quadriceps Weight				LC3II			Tibialis Anterior Weight			YTHDF2 Expression			ASB2 Expression			p-SMAD3 Expression			p-mTOR			ASB2 Expression @ 8 Months			SMAD Family Protein Expression (Y2/Ctrl)			SMURF2 Expression (w/CHX)
	(Fold Change)			(µm2)			(mg/mm)				(Fold Change)			(mg/mm)			(Fold Change)			(Fold Change)			(Fold Change)			(Fold Change)			(Fold Change)			(Fold Change)			(Fold Change/t=0)
	p=	< 0.0001		p=	< 0.0001 (Ctrl 1 Mo v Ctrl 2 Mo)		p=	< 0.0001			p=	0.0462		p=	< 0.0001 (Ctrl uninj v Y2-KO uninj)		p=	0.001		p=	0.0286		p=	0.0007		p=	0.0286		p=	0.0393		p=	0.0002 for SMAD2 (Ctrl v Y2-KO)		p=	0.0102
					0.0018 (Ctrl 2 Mo v Y2-KO 2 Mo)										0.0079 (Ctrl D4 v Ctrl D7)																		< 0.0001 for SMAD3 (Ctrl v Y2-KO)
	1d						3a				4j				0.0287 (Y2-KO D4 v Y2-KO D7)		6d			7d			8d			Sup4f			Sup5d
	YTHDF2 Expression			2d			Tibialis Anterior Weight				LC3II/LC3I				< 0.0001 (Ctrl D7 v Ctrl D14)		Plantaris Weight			Asb2 mRNA (Cytosolic			FOXO3a Expression			mTOR			ASB2 Expression @ 7 DPI BaCl2
	(Fold Change)			Quadriceps Fiber Size			(mg/mm)				(Fold Change)				< 0.0001 (Y2-KO D4 v Y2-KO D14)		(mg/mm)			(Fold Change)			(Fold Change)			(Fold Change)			(Fold Change)
	p=	0.0115		(µm2)			p=	0.0002			p=	0.009			< 0.0001 (Ctrl D14 v Y2-KO D14)		p=	< 0.0001 (Ctrl 1 Mo v Ctrl 2 Mo)		p=	0.0009		p=	0.0005		p=	0.0163		p=	0.0041
				p=	0.0005 (Ctrl 1 Mo v Ctrl 2 Mo)													< 0.0001 (Ctrl 2 Mo v Y2-KO 2 Mo)
	1e				0.0021 (Ctrl 2 Mo v Y2-KO 2 Mo)		3a				4l									7e			8e			Sup4h
	Tibialis Anterior Weight						Gastrocnemius Weight				Beclin-1						6f			m6a-modified Asb2			Mafbx mRNA Expression			LC3I
	(mg/mm)						(mg/mm)				(Fold Change)						Plantaris Fiber Size			(Fold Change)			(Fold Change)			(Fold Change)
	p=	0.0016 (Ctrl 1 Mo v Ctrl 2 Mo)					p=	0.0031			p=	0.0049					(µm2)			p=	0.0382		p=	0.0345		p=	< 0.0001
		0.0020 (Ctrl 2 Mo v Y2-KO 2 Mo)															p=	< 0.0001 (Ctrl 1 Mo v Ctrl 2 Mo)
							3a				4m							< 0.0001 (Ctrl 2 Mo v Y2-KO 2 Mo)		7f			8f			Sup4i
	1f						Plantaris Weight				Polyubiquitin									YTHDF2-bound Asb2			Murf1 mRNA Expression			LC3II
	Quadriceps Weight						(mg/mm)				(Fold Change)									(Fold Change)			(Fold Change)			(Fold Change)
	(mg/mm)						p=	< 0.0001			p=	0.0051								p=	0.0002		p=	0.0148		p=	0.0065
	p=	< 0.0001 (Ctrl 1 Mo v Ctrl 2 Mo)
		0.0010 (Ctrl 2 Mo v Y2-KO 2 Mo)					3a				4o									7g			8g			Sup4k
							Soleus Weight				Proteasome Activity									Asb2 mRNA Decay (w/ActD)			SMAD3 ChIP - Mafbx			p62
	1f						(mg/mm)				(Fold Change)									(Fold Change/t=0)			(Fold Change)			(Fold Change)
	Gastrocnemius Weight						p=	0.0019			p=	0.0317								p=	< 0.0001		p=	0.0121		p=	0.0117
	(mg/mm)
	p=	0.0096					3i													7i			8j			Sup4m
							Quadriceps Fiber Size													Plantaris Weight			SMURF2 Expression			Polyubiquitin
	1m						(µm2)													(mg/mm)			(Fold Change)			(Fold Change)
	Tibialis Anterior Weight						p=	0.0003												p=	< 0.0001 (Ctrl Sham v Ctrl Overload)		p=	0.0005		p=	0.0034
	(mg/mm)																				< 0.0001 (Ctrl Overload v siCtrl Overload)
	p=	0.0385 (Ctrl v AAAV-GFP)					3j														< 0.0001 (siCtrl Overload v siASB2 Overload)		8l
		0.0260 (AAV-GFP v AAV-Y2)					Tibialis Anterior Fiber Size																SMURF2 Expression (w/CHX)
							(µm2)																(Fold Change/t=0)
							p=	0.0002															p=	< 0.0001
							3k																8n
							Gastrocnemius Fiber Size																SMURF2 Expression
							(µm2)																(Fold Change)
							p=	0.0038															p=	0.0041 (si-Ctrl v si-Y2)
																								0.0014 (siY2 v si-Y2+ASB2)
							3l																	0.0243 (si-Y2+ASB2 v siASB2)
							Plantaris Fiber Size																	0.0069 (siCtrl v siASB2)
							(µm2)
							p=	0.0006
							3m
							Soleus Fiber Size
							(µm2)
							p=	0.0014
							3n
							Muscle Force
							(mN-m)
							p=	0.0014
							3p
							Running Distance
							(m)
							p=	0.0408
