# Supplementary material for: YTHDF2 governs muscle size through a targeted modulation of proteostasis
Source: Nat Commun. 2024 Mar 11;15:2176. doi: 10.1038/s41467-024-46546-8 (PMC10928198; doi:10.1038/s41467-024-46546-8)
Supplement: Supplementary file 8 — Source Data [file 41467_2024_46546_MOESM8_ESM.xlsx]

## Sheet: 1b
	1b
	Ythdf2 mRNA Expression
	(Fold Change)
	Ctrl	Y2-KO
	1.06568	0.113768
	0.809906	0.119782
	0.94137	0.109998
	1.11985	0.262573
	1.0632

## Sheet: 1c-d
	1c				1d
	YTHDF2 Western Blot				YTHDF2 Expression
	Note: membrane is loaded with ~15 ug.				(Fold Change)
					Ctrl	Y2-KO
					1.31	0.13
					1	0.12
					0.7	0.3

## Sheet: 1e-g
	1e			1f			1f
	Tibialis Anterior Weight			Quadriceps Weight			Gastrocnemius Weight
	(mg/mm)			(mg/mm)			(mg/mm)
	1 Month			1 Month			1 Month
	Ctrl	Y2-KO		Ctrl	Y2-KO		Ctrl	Y2-KO
	1.00938	1.08438		3.66563	4.24688		2.79063	3.05938
	1.30303	0.98438		3.68485	3.95313		2.96364	2.71875
	0.85806	1.07742		3.2	3.58065		2.50968	3.10323
	1.25938	1.02388		3.95938	3.58806		3.0625	2.89851
		0.99667			2.97			2.64333
	2 Months			2 Months			2 Months
	Ctrl	Y2-KO		Ctrl	Y2-KO		Ctrl	Y2-KO
	1.58248	1.15625		5.2025	4.5878		3.96	2.99756
	1.65908	1.05973		5.89091	4.40952		5.35682	3.25714
	1.3789	1.18601		5.09268	4.73659		3.10732	4.23415
	1.52235	0.942338		5.51628	5.16136		4.17442	3.56364
	1.4863	1.04596		5.45476	4.04146		4.74286	3.6439
	1.33471	1.29446		5.07805	4.4775		3.53659	4.0725
	1.31221	1.34286		4.64762	3.77317		3.32143	3.4
	1.31378	1.54748		4.97209	3.91395		3.77674	5.14884
	1.48407			5.5			4.02
	1.47472			5.3439			4.19268
	1.75733			7.22667			6.24222
	1.71566			6.48542			5.83333

## Sheet: 1h-i
	1h			1i
	Body Weight @ 2 Months			Tibia Length @ 2 Months
	(g)			(mm)
	Ctrl	Y2-KO		Ctrl	Y2-KO
	20.89	20.8		17.2	15.9
	20.86	20.76		18.7	16.6
	21.14	21.59		16.5	17.6
	21.25	18.73		19.8	22.1
	21.53	18.93		18.9	16.1
	19.33	20.67		16.7	17.2
	20.2	21.34		17.1	16.3
	20.29	21.75		17.4	22.6
	20.72			16.2
	21.36			17.5
	22.34			22.1
	21.77			23.8

## Sheet: 1k
	1k
	m6A Content (m6A/A)
	(%)
	Ctrl	Y2-KO
	0.0105297	0.013136
	0.0106892	0.0092
	0.00898745	0.010264
	0.00834929	0.010104
	0.00962561

## Sheet: 1l-m
	1l				1m
	YTHDF2 Western Blot				YTHDF2 Expression
	Note: membrane is loaded with ~15 ug.				(Fold Change)
					Ctrl	Y2-KO +	Y2-KO+
						AAV-GFP	AAV-Y2
					1.65556	1.79798	1.81667
					2.07692	2.05612	2.30851
					2.05263	1.61658	2.32124
					1.93548	1.57143	2.39785
					2.43719	1.6612	1.80663
					2.51244	1.59067	1.91813
					1.80612		2.18132
					2.01554
					2.06667

## Sheet: 2c-d
	2c			2d
	Tibialis Anterior Fiber Size			Quadriceps Fiber Size
	(µm2)			(µm2)
	1 Month			1 Month
	Ctrl	Y2-KO		Ctrl	Y2-KO
	445.081	543.974		882.047	754.886
	611.179	508.234		579.429	683.892
	551.129	613.851		545.5	397.51
	494.897	430.898		438.182	462.24
	2 Months			2 Months
	Ctrl	Y2-KO		Ctrl	Y2-KO
	969.842	744.442		1087.27	961.236
	1086.99	573.058		1071.76	900.712
	776.554	697.911		1340.56	930.544
	972.907	629.306		1264.42	642.429
	756.555	655.797		1283.95	500.646
	874.635	585.025		1388.98	580.033
	753.998			934.787

## Sheet: 2e
	2c
	Fiber Type Distribution @ 2 Months
	(%)
	Fiber	Ctrl				Y2-KO
	Type I	0.35	0.15	0.5	0.58	0.05	1.19	0.92	0.8
	Type IIA	18.97	16.52	23.65	20.66	20.58	20.15	19.51	19.1
	Type IIB	66.88	56.47	48.1	62.26	68.04	52.35	54.56	60.42
	Type IIX	11.43	24.73	12.86	22.39	11.22	21.78	22.45	17.73

## Sheet: 3a-e
	3a			3b			3c			3d			3e
	Quadriceps Weight			Tibialis Anterior Weight			Gastrocnemius Weight			Plantaris Weight			Soleus Weight
	(mg/mm)			(mg/mm)			(mg/mm)			(mg/mm)			(mg/mm)
	Ctrl	Y2-KO		Ctrl	Y2-KO		Ctrl	Y2-KO		Ctrl	Y2-KO		Ctrl	Y2-KO
	7.44818	5.26554		1.95231	1.37627		5.6296	4.59209		0.657455	0.467797		0.410074	0.314124
	7.30134	5.79136		2.07792	1.04544		6.35923	5.08619		0.750605	0.543989		0.385208	0.338034
	7.87225	5.85677		1.89406	1.3225		6.1095	5.59754		0.721122	0.487698		0.402849	0.327329
	6.89008	5.15608		1.75156	1.48993		5.89812	4.58933		0.728329	0.608811		0.357462	0.318796
	8.09912	5.7078		1.86123	1.14564		6.28194	4.2922		0.60793	0.467332		0.376652	0.297187
	5.73479	5.38178		1.82502	1.33855		5.61404	4.03174		0.640237	0.446182		0.362269	0.282889
	7.16299	5.09011		1.59465	1.06516		5.72569	3.65527		0.589479	0.399723		0.300611	0.25647
	5.87174	5.32995		1.57279	1.03369		4.4477	4.67928		0.5584	0.306876		0.314557	0.269958
	6.17714	5.85635		1.53005	1.46639		5.0592	4.07228		0.525956	0.49954		0.352914	0.283149
	6.22122	5.55761		1.41704	1.39229		4.57394	4.44239		0.531688	0.468714		0.303822	0.270145
	6.39291	5.75165		1.44424	1.46089		4.74102	4.76673		0.587961	0.499529		0.317312	0.320452
	6.63208			1.41038			4.9434			0.549528			0.318396
	6.99952			1.38136			4.51973			0.684736			0.309082

## Sheet: 3f-g
	3f			3g
	Heart Weight			Tibia Length
	(mg)			(mm)
	Ctrl	Y2-KO		Ctrl	Y2-KO
	6.02184	5.73559		22.435	22.125
	4.82941	4.95187		22.715	22.335
	5.34164	5.08348		22.465	22.76
	5.71492	5.90215		22.38	22.585
	5.28634	4.1833		22.7	22.04
	5.18569	3.32567		21.945	21.74
	4.64068	3.63678		21.29	21.64
	3.54548	4.25473		20.505	21.67
	4.16211	4.43831		21.96	21.72
	3.38476	4.15147		21.065	21.655
	4.58236	4.5476		21.43	21.22
	4.41038			21.2
	4.26058			21.03

[truncated: 30 more sheets: 3i-m, 3n, 3p, 4a-n, 4o, 5b, 5f, 6b-c, 6d, 6f, 7a-b, 7c-d, 7e-f, 7g, 7i, 8a, 8b-d, 8e-f, 8g-h, 8i-j …]
